# Supplementary material for: Spermatozoa Proteins Involved in ROS Generation and Antioxidant Defense Are Differentially Acetylated in Idiopathic Infertility
Source: Antioxidants (Basel). 2025 Nov 26;14(12):1410. doi: 10.3390/antiox14121410 (PMC12729651; doi:10.3390/antiox14121410)
Supplement: Supplementary file 1 [file antioxidants-14-01410-s001.zip]

Archive with 1 entries (1 files):
- antioxidants-3959834-supplementary.pdf
